# Supplementary material for: PCDA/ZnO Organic–Inorganic Hybrid Photoanode for Efficient Photoelectrochemical Solar Water Splitting
Source: Materials (Basel). 2024 Aug 28;17(17):4259. doi: 10.3390/ma17174259 (PMC11396138; doi:10.3390/ma17174259)
Supplement: Supplementary file 1 [file materials-17-04259-s001.zip]

Archive with 1 entries (1 files):
- materials-3159623-supplementary.pdf
